# Supplementary material for: Durability of Antibody Responses to SARS-CoV-2 Vaccination over 12 Months in Pediatric Inflammatory Bowel Disease
Source: Vaccines (Basel). 2025 May 22;13(6):549. doi: 10.3390/vaccines13060549 (PMC12197349; doi:10.3390/vaccines13060549)
Supplement: Supplementary file 1 [file vaccines-13-00549-s001.zip]

Archive with 1 entries (1 files):
- vaccines-3621112-supplementary.pdf
